# Supplementary material for: A Prospective Cohort Study Assessing the Relationship between Plasma Levels of Osimertinib and Treatment Efficacy and Safety
Source: Biomedicines. 2023 Sep 10;11(9):2501. doi: 10.3390/biomedicines11092501 (PMC10526408; doi:10.3390/biomedicines11092501)
Supplement: Supplementary file 1 [file biomedicines-11-02501-s001.zip]

Archive with 1 entries (1 files):
- biomedicines-2579161-supplementary.pptx
